# Supplementary material for: Lysosomotropic challenge of mast cells causes intra-granular reactive oxygen species production
Source: Cell Death Discov. 2019 May 15;5:95. doi: 10.1038/s41420-019-0177-3 (PMC6520368; doi:10.1038/s41420-019-0177-3)
Supplement: Supplementary file 3 — Suppl Table 1 [file 41420_2019_177_MOESM3_ESM.xlsx]

## Sheet: Sheet1
Protein IDs	Majority protein IDs	Protein names	Gene names	Fasta headers	t	LFQ intensity 1	LFQ intensity 2	LFQ intensity 3	LFQ intensity 4	LFQ intensity 5	LFQ intensity 6	LFQ intensity 7	LFQ intensity 8	Countblanc-WT(untr)	Countblanc-WT (treat)	Average WT(vehicle)	Average WT (treat)	Ratio WT (treat)/WT(vehicle)	P-value	log2FC
Q6ZWX2;P20065	Q6ZWX2;P20065	Thymosin beta-4;Hematopoietic system regulatory peptide	Tmsb4x	tr|Q6ZWX2|Q6ZWX2_MOUSE Thymosin, beta 4, X chromosome OS=Mus musculus GN=Tmsb4x PE=2 SV=1;sp|P20065|TYB4_MOUSE Thymosin beta-4 OS=Mus musculus GN=Tmsb4x PE=1 SV=1	t	6.72193e+09	5948300000	7767900000	5315200000	2255500000	3531300000	2255400000	3595000000	0	0	6.43833e+09	2909300000	0.451872	0.00161195	-1.14602
Q62261;A0A0A0MQG2;Q5DTR4;Q8BQ35;Q3TTX2;Q3TZN6;Q8R1C2;Q9Z2V0;Q9R1Y9;P70435;Q8C509	Q62261;A0A0A0MQG2	Spectrin beta chain, non-erythrocytic 1	Sptbn1	sp|Q62261|SPTB2_MOUSE Spectrin beta chain, non-erythrocytic 1 OS=Mus musculus GN=Sptbn1 PE=1 SV=2;tr|A0A0A0MQG2|A0A0A0MQG2_MOUSE Spectrin beta chain, non-erythrocytic 1 (Fragment) OS=Mus musculus GN=Sptbn1 PE=1 SV=1	t	306120000	338210000	316590000	352180000	86961000	181480000	27999000	182190000	0	0	328275000	119657500	0.364504	0.00180694	-1.45599
P43275	P43275	Histone H1.1	Hist1h1a	sp|P43275|H11_MOUSE Histone H1.1 OS=Mus musculus GN=Hist1h1a PE=1 SV=2	t	1139480000	1200200000	1213400000	1804200000	570830000	663240000	554080000	673990000	0	0	1339320000	615535000	0.459588	0.00386335	-1.12159
Q8K183	Q8K183	Pyridoxal kinase	Pdxk	sp|Q8K183|PDXK_MOUSE Pyridoxal kinase OS=Mus musculus GN=Pdxk PE=1 SV=1	t	164175000	172570000	200380000	223700000	94613000	100050000	49005000	133750000	0	0	190206250	94354500	0.496064	0.00487879	-1.0114
Q60932;Q3U6K8;Q3TIG8;Q3THL7;F2Z471	Q60932;Q3U6K8;Q3TIG8;Q3THL7;F2Z471	Voltage-dependent anion-selective channel protein 1	Vdac1	sp|Q60932|VDAC1_MOUSE Voltage-dependent anion-selective channel protein 1 OS=Mus musculus GN=Vdac1 PE=1 SV=3;tr|Q3U6K8|Q3U6K8_MOUSE Uncharacterized protein OS=Mus musculus GN=Vdac1 PE=2 SV=1;tr|Q3TIG8|Q3TIG8_MOUSE Uncharacterized protein OS=Mus musculus GN	t	148380000	130300000	167930000	132480000	458190000	237080000	388140000	258820000	0	0	144772500	335557500	2.31783	0.0118052	1.21277
P09528	P09528	Ferritin heavy chain;Ferritin heavy chain, N-terminally processed	Fth1	sp|P09528|FRIH_MOUSE Ferritin heavy chain OS=Mus musculus GN=Fth1 PE=1 SV=2	t	2.98513e+08	245960000	154270000	236200000	668530000	348320000	476880000	401890000	0	0	2.33736e+08	473905000	2.02752	0.0196752	1.01972
Q542I2;P97311;Q3ULG5;Q3UC10;Q8C5L1	Q542I2;P97311;Q3ULG5;Q3UC10;Q8C5L1	DNA helicase;DNA replication licensing factor MCM6	Mcm6	tr|Q542I2|Q542I2_MOUSE DNA helicase OS=Mus musculus GN=Mcm6 PE=1 SV=1;sp|P97311|MCM6_MOUSE DNA replication licensing factor MCM6 OS=Mus musculus GN=Mcm6 PE=1 SV=1;tr|Q3ULG5|Q3ULG5_MOUSE DNA helicase OS=Mus musculus GN=Mcm6 PE=1 SV=1;tr|Q3UC10|Q3UC10_MOUSE	t	2.29753e+08	292100000	244600000	145030000	52527000	188790000	86369000	124170000	0	0	2.27871e+08	112964000	0.495737	0.0349078	-1.01235
Protein IDs	Majority protein IDs	Protein names	Gene names	Fasta headers	t	LFQ intensity 1	LFQ intensity 2	LFQ intensity 3	LFQ intensity 4	LFQ intensity 9	LFQ intensity 10	LFQ intensity 11	LFQ intensity 12	Countblanc-WT (untr)	Countblanc-SG(untr)	Average WT (vehicle)	Average SG(untr)	Ratio SG(untr)/WT (vehicle)	P-value	log2FC
E9QJW9;B5A5B2;P21845;B5A5B0;Q921N4;E9PY32;A1Z090;A0A0R4IZZ8;E9QLD5;G3UWE8;Q3U0U6;E9Q5P0;Q02844;Q924N9;Q99MS4;Q14B25;O35453	E9QJW9;B5A5B2;P21845	Tryptase beta-2	Tpsb2	tr|E9QJW9|E9QJW9_MOUSE Tryptase beta-2 OS=Mus musculus GN=Tpsb2 PE=1 SV=1;tr|B5A5B2|B5A5B2_MOUSE Tryptase beta 2 OS=Mus musculus GN=Tpsb2 PE=3 SV=1;sp|P21845|TRYB2_MOUSE Tryptase beta-2 OS=Mus musculus GN=Tpsb2 PE=1 SV=2	t	1.23033e+10	11836000000	10501000000	12396000000	1678700000	1746500000	2266200000	1772100000	0	0	1.17591e+10	1865875000	0.158675	6.36306e-07	-2.65585
P26954;Q3U3P4;Q3U1Z1;Q7M0A2	P26954;Q3U3P4;Q3U1Z1	Interleukin-3 receptor class 2 subunit beta	Csf2rb2	sp|P26954|IL3B2_MOUSE Interleukin-3 receptor class 2 subunit beta OS=Mus musculus GN=Csf2rb2 PE=1 SV=1;tr|Q3U3P4|Q3U3P4_MOUSE Uncharacterized protein (Fragment) OS=Mus musculus GN=Csf2rb2 PE=2 SV=1;tr|Q3U1Z1|Q3U1Z1_MOUSE Uncharacterized protein OS=Mus musc	t	834330000	789920000	861240000	729720000	1522400000	1596800000	1647100000	1693900000	0	0	803802500	1615050000	2.00926	2.30713e-06	1.00667
B7ZNR0;Q9QX30;Q3TDX7;Q61508;Q9Z2R8;D3Z0U9;D3Z038;D3YV22	B7ZNR0;Q9QX30;Q3TDX7;Q61508;Q9Z2R8	Extracellular matrix protein 1	Ecm1	tr|B7ZNR0|B7ZNR0_MOUSE Ecm1 protein OS=Mus musculus GN=Ecm1 PE=2 SV=1;tr|Q9QX30|Q9QX30_MOUSE Extracellular matrix protein OS=Mus musculus PE=4 SV=1;tr|Q3TDX7|Q3TDX7_MOUSE Extracellular matrix protein 1 OS=Mus musculus GN=Ecm1 PE=2 SV=1;sp|Q61508|ECM1_MOUSE	t	47798000	45567000	44483000	46102000	103240000	118980000	102970000	124690000	0	0	45987500	112470000	2.44566	2.10429e-05	1.29023
E9Q418;Q4FJL1;Q64729;Q3U485;Q9D5H8;Q9CVP4;Q3V348;A2AJR5;B7ZNG1;Q3TZF1;Q8K348;Q61271	E9Q418;Q4FJL1;Q64729;Q3U485;Q9D5H8	Receptor protein serine/threonine kinase;TGF-beta receptor type-1	Tgfbr1	tr|E9Q418|E9Q418_MOUSE Receptor protein serine/threonine kinase OS=Mus musculus GN=Tgfbr1 PE=1 SV=1;tr|Q4FJL1|Q4FJL1_MOUSE Receptor protein serine/threonine kinase OS=Mus musculus GN=Tgfbr1 PE=2 SV=1;sp|Q64729|TGFR1_MOUSE TGF-beta receptor type-1 OS=Mus mu	t	72155000	88597000	74485000	66394000	192130000	160260000	205940000	174630000	0	0	75407750	183240000	2.42999	6.63038e-05	1.28095
Q542E3;P15089	Q542E3;P15089	Mast cell carboxypeptidase A	Cpa3	tr|Q542E3|Q542E3_MOUSE Carboxypeptidase A3, mast cell OS=Mus musculus GN=Cpa3 PE=2 SV=1;sp|P15089|CBPA3_MOUSE Mast cell carboxypeptidase A OS=Mus musculus GN=Cpa3 PE=2 SV=1	t	3.46813e+09	3977900000	3467000000	4358500000	9557700000	8149000000	10457000000	8240800000	0	0	3.81788e+09	9101125000	2.38381	0.000114229	1.25327
A0A0G2JGP1;A0A0R4J0F5;A0A0G2JF13;Q3TCZ1;Q05DC7;Q8CII9	A0A0G2JGP1;A0A0R4J0F5;A0A0G2JF13;Q3TCZ1;Q05DC7;Q8CII9	Cytokine receptor-like factor 2	Crlf2	tr|A0A0G2JGP1|A0A0G2JGP1_MOUSE Cytokine receptor-like factor 2 OS=Mus musculus GN=Crlf2 PE=1 SV=1;tr|A0A0R4J0F5|A0A0R4J0F5_MOUSE Cytokine receptor-like factor 2 OS=Mus musculus GN=Crlf2 PE=1 SV=1;tr|A0A0G2JF13|A0A0G2JF13_MOUSE Cytokine receptor-like factor	t	88594000	108100000	105930000	86850000	255350000	219480000	203730000	199070000	0	0	97368500	219407500	2.25337	0.000122324	1.17209
Q9D154;Q8BK60;Z4YK03;Q8VHP7;Q5SV42	Q9D154;Q8BK60;Z4YK03	Leukocyte elastase inhibitor A	Serpinb1a	sp|Q9D154|ILEUA_MOUSE Leukocyte elastase inhibitor A OS=Mus musculus GN=Serpinb1a PE=1 SV=1;tr|Q8BK60|Q8BK60_MOUSE Uncharacterized protein OS=Mus musculus GN=Serpinb1a PE=2 SV=1;tr|Z4YK03|Z4YK03_MOUSE Leukocyte elastase inhibitor A (Fragment) OS=Mus muscul	t	2.73973e+09	3841400000	2524900000	2443500000	5530700000	6245500000	6411200000	6497600000	0	0	2.88738e+09	6171250000	2.13732	0.00015655	1.0958
Q3UCD9;Q3U7P0;Q3TWR6;Q3TWD0;P18242;Q3U7I9;F8WIR1;Q3U8W5;Q3TJN3;Q3TXL5;Q8C243;Q3UC89;Q3UCW4;Q3UAQ1;Q3U651;Q3TWL1;Q3TIR0;F6Y6L6;Q8VCK2;A0A1B0GT66;Q05BF3	Q3UCD9;Q3U7P0;Q3TWR6;Q3TWD0;P18242;Q3U7I9;F8WIR1;Q3U8W5;Q3TJN3;Q3TXL5;Q8C243;Q3UC89;Q3UCW4;Q3UAQ1;Q3U651;Q3TWL1;Q3TIR0;F6Y6L6;Q8VCK2;A0A1B0GT66	Cathepsin D	Ctsd	tr|Q3UCD9|Q3UCD9_MOUSE Cathepsin D, isoform CRA_a OS=Mus musculus GN=Ctsd PE=1 SV=1;tr|Q3U7P0|Q3U7P0_MOUSE Uncharacterized protein OS=Mus musculus GN=Ctsd PE=2 SV=1;tr|Q3TWR6|Q3TWR6_MOUSE Uncharacterized protein OS=Mus musculus GN=Ctsd PE=2 SV=1;tr|Q3TWD0|	t	1.39027e+09	1871100000	1577400000	1452700000	3781800000	3089100000	3331000000	2925200000	0	0	1.57287e+09	3281775000	2.08649	0.000209598	1.06108
Q60963;Q9DB74;E9Q330;Q3U1V7;E9Q6J0;E9Q4T5	Q60963;Q9DB74;E9Q330;Q3U1V7	Platelet-activating factor acetylhydrolase	Pla2g7	sp|Q60963|PAFA_MOUSE Platelet-activating factor acetylhydrolase OS=Mus musculus GN=Pla2g7 PE=2 SV=2;tr|Q9DB74|Q9DB74_MOUSE Platelet-activating factor acetylhydrolase OS=Mus musculus GN=Pla2g7 PE=2 SV=1;tr|E9Q330|E9Q330_MOUSE Platelet-activating factor acet	t	108536000	167950000	108760000	122670000	366870000	383250000	421840000	286580000	0	0	126979000	364635000	2.87162	0.000292998	1.52186
O89051;Q9D1Q3;Q3UCT9;Q3TVJ0;Q9JME4;Q9CW90;Q9CVA8	O89051;Q9D1Q3;Q3UCT9;Q3TVJ0;Q9JME4	Integral membrane protein 2B;BRI2, membrane form;BRI2 intracellular domain;BRI2C, soluble form;Bri23 peptide	Itm2b	sp|O89051|ITM2B_MOUSE Integral membrane protein 2B OS=Mus musculus GN=Itm2b PE=1 SV=1;tr|Q9D1Q3|Q9D1Q3_MOUSE Uncharacterized protein OS=Mus musculus GN=Itm2b PE=2 SV=1;tr|Q3UCT9|Q3UCT9_MOUSE Uncharacterized protein OS=Mus musculus GN=Itm2b PE=2 SV=1;tr|Q3T	t	9.44157e+08	705410000	1113700000	771070000	1730700000	2014800000	2024900000	2371100000	0	0	8.83584e+08	2035375000	2.30354	0.000363348	1.20386
Q3U0F3;Q91VK4;A0A087WRM2	Q3U0F3;Q91VK4;A0A087WRM2	Integral membrane protein 2C;CT-BRI3	Itm2c	tr|Q3U0F3|Q3U0F3_MOUSE Uncharacterized protein OS=Mus musculus GN=Itm2c PE=2 SV=1;sp|Q91VK4|ITM2C_MOUSE Integral membrane protein 2C OS=Mus musculus GN=Itm2c PE=1 SV=2;tr|A0A087WRM2|A0A087WRM2_MOUSE Integral membrane protein 2C OS=Mus musculus GN=Itm2c PE=	t	155530000	95996000	183700000	123320000	356760000	536470000	477050000	589360000	0	0	139636500	489910000	3.50847	0.000605876	1.81084
P09528	P09528	Ferritin heavy chain;Ferritin heavy chain, N-terminally processed	Fth1	sp|P09528|FRIH_MOUSE Ferritin heavy chain OS=Mus musculus GN=Fth1 PE=1 SV=2	t	2.98513e+08	245960000	154270000	236200000	469400000	569830000	453190000	468910000	0	0	2.33736e+08	490332500	2.09781	0.000683147	1.06888
P63028;D3YU75	P63028	Translationally-controlled tumor protein	Tpt1	sp|P63028|TCTP_MOUSE Translationally-controlled tumor protein OS=Mus musculus GN=Tpt1 PE=1 SV=1	t	127790000	126230000	72775000	102470000	266070000	240070000	239500000	188690000	0	0	107316250	233582500	2.17658	0.000884157	1.12206
Q91V55;D3YYM6;D3Z1S8;P97461	Q91V55;D3YYM6;D3Z1S8;P97461	40S ribosomal protein S5;40S ribosomal protein S5, N-terminally processed	Rps5	tr|Q91V55|Q91V55_MOUSE 40S ribosomal protein S5 OS=Mus musculus GN=Rps5 PE=1 SV=1;tr|D3YYM6|D3YYM6_MOUSE 40S ribosomal protein S5 (Fragment) OS=Mus musculus GN=Rps5 PE=1 SV=1;tr|D3Z1S8|D3Z1S8_MOUSE 40S ribosomal protein S5 (Fragment) OS=Mus musculus GN=Rps	t	1.21198e+08	188230000	121330000	110800000	548630000	348750000	480100000	346570000	0	0	1.3539e+08	431012500	3.1835	0.00143418	1.67061
Q3TZH4;Q3TIP3;P04187;Q4FJY0;H9H9R5;P26262	Q3TZH4;Q3TIP3;P04187;Q4FJY0	Granzyme B(G,H)	Gzmb	tr|Q3TZH4|Q3TZH4_MOUSE Granzyme B OS=Mus musculus GN=Gzmb PE=2 SV=1;tr|Q3TIP3|Q3TIP3_MOUSE Uncharacterized protein OS=Mus musculus GN=Gzmb PE=2 SV=1;sp|P04187|GRAB_MOUSE Granzyme B(G,H) OS=Mus musculus GN=Gzmb PE=1 SV=1;tr|Q4FJY0|Q4FJY0_MOUSE Gzmb protein	t	8.52303e+08	580690000	818130000	527870000	221280000	331270000	298670000	356070000	0	0	6.94748e+08	301822500	0.434434	0.00407395	-1.20279
Q3TJ01;Q99LF4	Q3TJ01;Q99LF4	tRNA-splicing ligase RtcB homolog	Rtcb	tr|Q3TJ01|Q3TJ01_MOUSE tRNA-splicing ligase RtcB homolog OS=Mus musculus GN=Rtcb PE=2 SV=1;sp|Q99LF4|RTCB_MOUSE tRNA-splicing ligase RtcB homolog OS=Mus musculus GN=Rtcb PE=1 SV=1	t	32616000	41115000	36971000	37744000	134810000	83361000	121040000	65893000	0	0	37111500	101276000	2.72897	0.00731396	1.44835
Q3TFD0;Q9CZN7;Q99K87	Q3TFD0;Q9CZN7;Q99K87	Serine hydroxymethyltransferase	Shmt2	tr|Q3TFD0|Q3TFD0_MOUSE Serine hydroxymethyltransferase OS=Mus musculus GN=Shmt2 PE=1 SV=1;tr|Q9CZN7|Q9CZN7_MOUSE Serine hydroxymethyltransferase OS=Mus musculus GN=Shmt2 PE=1 SV=1;tr|Q99K87|Q99K87_MOUSE Serine hydroxymethyltransferase OS=Mus musculus GN=Sh	t	1.36513e+08	109320000	118060000	53836000	281850000	292940000	419880000	197640000	0	0	1.04432e+08	298077500	2.85426	0.00763959	1.51312
Q545I9;P14069	Q545I9;P14069	Protein S100;Protein S100-A6	S100a6	tr|Q545I9|Q545I9_MOUSE Protein S100 OS=Mus musculus GN=S100a6 PE=1 SV=1;sp|P14069|S10A6_MOUSE Protein S100-A6 OS=Mus musculus GN=S100a6 PE=1 SV=3	t	807150000	354790000	652960000	502760000	113390000	378370000	305160000	323570000	0	0	579415000	280122500	0.483457	0.0382507	-1.04854
Protein IDs	Majority protein IDs	Protein names	Gene names	Fasta headers	t	LFQ intensity 5	LFQ intensity 6	LFQ intensity 7	LFQ intensity 8	LFQ intensity 13	LFQ intensity 14	LFQ intensity 15	LFQ intensity 16	Countblanc-WT (treat)	Countblanc-SG(treat)	Average WT (treat)	Average SG(treat)	Ratio SG(treat)/WT (vehicle)	P-value	LOG2FC
Q542E3;P15089	Q542E3;P15089	Mast cell carboxypeptidase A	Cpa3	tr|Q542E3|Q542E3_MOUSE Carboxypeptidase A3, mast cell OS=Mus musculus GN=Cpa3 PE=2 SV=1;sp|P15089|CBPA3_MOUSE Mast cell carboxypeptidase A OS=Mus musculus GN=Cpa3 PE=2 SV=1	t	4928300000	4054100000	4930200000	5136800000	10093000000	9542100000	10568000000	9246300000	0	0	4762350000	9862350000	2.0709	1.05615e-05	1.05026
P43275	P43275	Histone H1.1	Hist1h1a	sp|P43275|H11_MOUSE Histone H1.1 OS=Mus musculus GN=Hist1h1a PE=1 SV=2	t	570830000	663240000	554080000	673990000	1219700000	1343000000	1453200000	1400400000	0	0	615535000	1354075000	2.19983	1.57285e-05	1.13739
Q3U5K7;Q9EPX9;P21460;A2APX3	Q3U5K7;Q9EPX9;P21460;A2APX3	Cystatin-C	Cst3	tr|Q3U5K7|Q3U5K7_MOUSE Cystatin (Fragment) OS=Mus musculus GN=Cst3 PE=2 SV=1;tr|Q9EPX9|Q9EPX9_MOUSE Cystatin OS=Mus musculus GN=Cst3 PE=2 SV=1;sp|P21460|CYTC_MOUSE Cystatin-C OS=Mus musculus GN=Cst3 PE=1 SV=2;tr|A2APX3|A2APX3_MOUSE Cystatin (Fragment) OS=M	t	59996000	66292000	61340000	78793000	151090000	180570000	154610000	157580000	0	0	66605250	160962500	2.41666	2.12579e-05	1.27302
Q3UCD9;Q3U7P0;Q3TWR6;Q3TWD0;P18242;Q3U7I9;F8WIR1;Q3U8W5;Q3TJN3;Q3TXL5;Q8C243;Q3UC89;Q3UCW4;Q3UAQ1;Q3U651;Q3TWL1;Q3TIR0;F6Y6L6;Q8VCK2;A0A1B0GT66;Q05BF3	Q3UCD9;Q3U7P0;Q3TWR6;Q3TWD0;P18242;Q3U7I9;F8WIR1;Q3U8W5;Q3TJN3;Q3TXL5;Q8C243;Q3UC89;Q3UCW4;Q3UAQ1;Q3U651;Q3TWL1;Q3TIR0;F6Y6L6;Q8VCK2;A0A1B0GT66	Cathepsin D	Ctsd	tr|Q3UCD9|Q3UCD9_MOUSE Cathepsin D, isoform CRA_a OS=Mus musculus GN=Ctsd PE=1 SV=1;tr|Q3U7P0|Q3U7P0_MOUSE Uncharacterized protein OS=Mus musculus GN=Ctsd PE=2 SV=1;tr|Q3TWR6|Q3TWR6_MOUSE Uncharacterized protein OS=Mus musculus GN=Ctsd PE=2 SV=1;tr|Q3TWD0|	t	1020900000	1181500000	1210300000	1263500000	3426400000	3198900000	2754100000	2839000000	0	0	1169050000	3054600000	2.61289	2.73828e-05	1.38565
E9QJW9;B5A5B2;P21845;B5A5B0;Q921N4;E9PY32;A1Z090;A0A0R4IZZ8;E9QLD5;G3UWE8;Q3U0U6;E9Q5P0;Q02844;Q924N9;Q99MS4;Q14B25;O35453	E9QJW9;B5A5B2;P21845	Tryptase beta-2	Tpsb2	tr|E9QJW9|E9QJW9_MOUSE Tryptase beta-2 OS=Mus musculus GN=Tpsb2 PE=1 SV=1;tr|B5A5B2|B5A5B2_MOUSE Tryptase beta 2 OS=Mus musculus GN=Tpsb2 PE=3 SV=1;sp|P21845|TRYB2_MOUSE Tryptase beta-2 OS=Mus musculus GN=Tpsb2 PE=1 SV=2	t	12264000000	11762000000	10341000000	15208000000	1785300000	1868700000	2017300000	2308800000	0	0	12393750000	1995025000	0.16097	5.45797e-05	-2.63513
Q9D154;Q8BK60;Z4YK03;Q8VHP7;Q5SV42	Q9D154;Q8BK60;Z4YK03	Leukocyte elastase inhibitor A	Serpinb1a	sp|Q9D154|ILEUA_MOUSE Leukocyte elastase inhibitor A OS=Mus musculus GN=Serpinb1a PE=1 SV=1;tr|Q8BK60|Q8BK60_MOUSE Uncharacterized protein OS=Mus musculus GN=Serpinb1a PE=2 SV=1;tr|Z4YK03|Z4YK03_MOUSE Leukocyte elastase inhibitor A (Fragment) OS=Mus muscul	t	2600800000	3929600000	2481200000	1609100000	6282500000	6879600000	6631700000	6605300000	0	0	2655175000	6599775000	2.48563	0.000206223	1.31361
Q3U0F3;Q91VK4;A0A087WRM2	Q3U0F3;Q91VK4;A0A087WRM2	Integral membrane protein 2C;CT-BRI3	Itm2c	tr|Q3U0F3|Q3U0F3_MOUSE Uncharacterized protein OS=Mus musculus GN=Itm2c PE=2 SV=1;sp|Q91VK4|ITM2C_MOUSE Integral membrane protein 2C OS=Mus musculus GN=Itm2c PE=1 SV=2;tr|A0A087WRM2|A0A087WRM2_MOUSE Integral membrane protein 2C OS=Mus musculus GN=Itm2c PE=	t	172510000	180110000	205930000	190060000	458020000	463950000	668810000	575970000	0	0	187152500	541687500	2.89436	0.000431793	1.53325
Q3TNH0;Q3UR33;Q61029;Q3U7B3;Q3U955;Q78WP6;Q3TXQ1	Q3TNH0;Q3UR33;Q61029;Q3U7B3;Q3U955;Q78WP6	Lamina-associated polypeptide 2, isoforms beta/delta/epsilon/gamma	Tmpo	tr|Q3TNH0|Q3TNH0_MOUSE Uncharacterized protein OS=Mus musculus GN=Tmpo PE=2 SV=1;tr|Q3UR33|Q3UR33_MOUSE Uncharacterized protein OS=Mus musculus GN=Tmpo PE=2 SV=1;sp|Q61029|LAP2B_MOUSE Lamina-associated polypeptide 2, isoforms beta/delta/epsilon/gamma OS=Mu	t	43028000	68064000	46376000	28398000	100610000	117430000	98711000	113280000	0	0	46466500	107507750	2.31366	0.000636344	1.21018
O89051;Q9D1Q3;Q3UCT9;Q3TVJ0;Q9JME4;Q9CW90;Q9CVA8	O89051;Q9D1Q3;Q3UCT9;Q3TVJ0;Q9JME4	Integral membrane protein 2B;BRI2, membrane form;BRI2 intracellular domain;BRI2C, soluble form;Bri23 peptide	Itm2b	sp|O89051|ITM2B_MOUSE Integral membrane protein 2B OS=Mus musculus GN=Itm2b PE=1 SV=1;tr|Q9D1Q3|Q9D1Q3_MOUSE Uncharacterized protein OS=Mus musculus GN=Itm2b PE=2 SV=1;tr|Q3UCT9|Q3UCT9_MOUSE Uncharacterized protein OS=Mus musculus GN=Itm2b PE=2 SV=1;tr|Q3T	t	1019400000	1000500000	1225400000	896340000	1723000000	2586200000	2345900000	2534100000	0	0	1035410000	2297300000	2.21873	0.000954282	1.14974
Q91V55;D3YYM6;D3Z1S8;P97461	Q91V55;D3YYM6;D3Z1S8;P97461	40S ribosomal protein S5;40S ribosomal protein S5, N-terminally processed	Rps5	tr|Q91V55|Q91V55_MOUSE 40S ribosomal protein S5 OS=Mus musculus GN=Rps5 PE=1 SV=1;tr|D3YYM6|D3YYM6_MOUSE 40S ribosomal protein S5 (Fragment) OS=Mus musculus GN=Rps5 PE=1 SV=1;tr|D3Z1S8|D3Z1S8_MOUSE 40S ribosomal protein S5 (Fragment) OS=Mus musculus GN=Rps	t	124400000	201000000	124010000	172380000	397480000	424320000	346460000	291730000	0	0	155447500	364997500	2.34804	0.000958146	1.23146
P16045	P16045	Galectin-1	Lgals1	sp|P16045|LEG1_MOUSE Galectin-1 OS=Mus musculus GN=Lgals1 PE=1 SV=3	t	455100000	726270000	486700000	829510000	1141000000	1384600000	1201400000	1443200000	0	0	624395000	1292550000	2.07008	0.00121379	1.04969
E9Q418;Q4FJL1;Q64729;Q3U485;Q9D5H8;Q9CVP4;Q3V348;A2AJR5;B7ZNG1;Q3TZF1;Q8K348;Q61271	E9Q418;Q4FJL1;Q64729;Q3U485;Q9D5H8	Receptor protein serine/threonine kinase;TGF-beta receptor type-1	Tgfbr1	tr|E9Q418|E9Q418_MOUSE Receptor protein serine/threonine kinase OS=Mus musculus GN=Tgfbr1 PE=1 SV=1;tr|Q4FJL1|Q4FJL1_MOUSE Receptor protein serine/threonine kinase OS=Mus musculus GN=Tgfbr1 PE=2 SV=1;sp|Q64729|TGFR1_MOUSE TGF-beta receptor type-1 OS=Mus mu	t	93737000	85579000	112040000	86226000	256430000	172030000	198430000	182870000	0	0	94395500	202440000	2.14459	0.00156918	1.1007
Q5M9N8;Q3UBI6;P14148;Q3TK73;F6XI62	Q5M9N8;Q3UBI6;P14148;Q3TK73;F6XI62	60S ribosomal protein L7	Rpl7	tr|Q5M9N8|Q5M9N8_MOUSE Ribosomal protein L7 OS=Mus musculus GN=Rpl7 PE=1 SV=1;tr|Q3UBI6|Q3UBI6_MOUSE Uncharacterized protein OS=Mus musculus GN=Rpl7 PE=2 SV=1;sp|P14148|RL7_MOUSE 60S ribosomal protein L7 OS=Mus musculus GN=Rpl7 PE=1 SV=2;tr|Q3TK73|Q3TK73_M	t	202120000	138390000	143230000	211500000	507660000	456690000	304660000	371740000	0	0	173810000	410187500	2.35998	0.00289745	1.23877
P14115	P14115	60S ribosomal protein L27a	Rpl27a	sp|P14115|RL27A_MOUSE 60S ribosomal protein L27a OS=Mus musculus GN=Rpl27a PE=1 SV=5	t	104150000	121400000	140940000	133580000	171650000	319890000	287640000	352330000	0	0	125017500	282877500	2.2627	0.00771422	1.17805
Q9DCJ9	Q9DCJ9	N-acetylneuraminate lyase	Npl	sp|Q9DCJ9|NPL_MOUSE N-acetylneuraminate lyase OS=Mus musculus GN=Npl PE=1 SV=1	t	116080000	144610000	80195000	95882000	388100000	213350000	220210000	204200000	0	0	109191750	256465000	2.34876	0.0188003	1.2319
